# Supplementary material for: WeChat-assisted strategies for personalized health management in patients with AECOPD: A randomized controlled trial
Source: PLoS One. 2025 Aug 18;20(8):e0330673. doi: 10.1371/journal.pone.0330673 (PMC12360646; doi:10.1371/journal.pone.0330673)
Supplement: S1 Table — (XLSX) [file pone.0330673.s001.xlsx]

## Sheet: Sheet1
Table S1 Difference-in-Differences (DID) Analysis of Primary Outcomes
Outcome	Observation Group (n=60)		Control Group (n=60)		DID Estimate (95% CI)	DID P value*
	Pre	Post	Pre	Post
Self-management score	142.3±18.2	183.6±10.3*	140.8±17.5	165.8±11.8*	18.5 (14.2–22.8)	<0.001
GCQ score	70.5±8.7	92.9±7.6*	71.2±9.1	80.6±6.4*	11.8 (8.3–15.3)	0.003
Readmission rate (%)	-	8.33	-	21.67	-13.3% (-20.1 to -6.5)	0.028#
Note:* DID P value for group×time interaction; # Adjusted odds ratio reported for binary outcomes
