# Supplementary material for: WeChat-assisted strategies for personalized health management in patients with AECOPD: A randomized controlled trial
Source: PLoS One. 2025 Aug 18;20(8):e0330673. doi: 10.1371/journal.pone.0330673 (PMC12360646; doi:10.1371/journal.pone.0330673)
Supplement: S2 Table — (XLSX) [file pone.0330673.s002.xlsx]

## Sheet: Sheet1
Table S2 Validation analyses for self-report measures
Subjective Scale	Objective Anchor	r (95% CI)	P value
Self-management score	FEV₁% change (Post-Pre)	0.39 (0.28-0.49)	<0.001
GCQ score	Medication adherence (Post)	0.35 (0.24-0.45)	<0.001
Satisfaction score	Emergency visits (0/1)	-0.29 (-0.39-0.18)	0.028
Note:Pearson correlation for continuous variables (Self-management vs FEV₁%), Point-Biserial correlation for binary outcomes (GCQ vs Medication adherence, Satisfaction vs Emergency visits).
