# Supplementary material for: WeChat-assisted strategies for personalized health management in patients with AECOPD: A randomized controlled trial
Source: PLoS One. 2025 Aug 18;20(8):e0330673. doi: 10.1371/journal.pone.0330673 (PMC12360646; doi:10.1371/journal.pone.0330673)
Supplement: S3 Table — (XLSX) [file pone.0330673.s003.xlsx]

## Sheet: Sheet1
groups	ID	genders(1=Male;2=Female)	age(years)	Duration of Disease(years)	Comorbidities		Smoking history			Self-care Ability					Quality of Life				Patient Satisfaction				Rehospitalization	Emergency department visit	FEV₁%		Medication Adherence Rate
					Hypertension	Diabetes	Current smoker	Ex-smoker	Never smoker	Symptom management	Daily life management	Emotional management	Information management	Self-efficacy	Physiological	Psychological	Sociocultural	Environmental	Very Satisfied	Satisfied	Average	Dissatisfied			Baseline (Pre)	Post-intervention	Baseline (Pre)	Post-intervention
1	1	2	53	3.7	0	0	0	0	1	30	45	47	33	25	11	39	22	21	1	0	0	0	0	0	46.5	54.3	1	1
1	2	1	58	5.1	0	0	1	0	0	33	39	33	20	28	19	30	29	18	1	0	0	0	0	0	51.9	46.3	1	1
1	3	1	61	5.5	0	1	0	1	0	35	37	45	15	27	12	31	16	19	1	0	0	0	0	0	45.9	50.1	0	1
1	4	2	72	5.8	1	0	0	0	1	36	34	45	32	34	16	30	25	28	0	1	0	0	0	1	45.1	50.8	1	1
1	5	2	58	5.2	0	0	0	0	1	34	43	48	29	24	12	38	20	21	1	0	0	0	0	0	46.8	50.7	1	1
1	6	1	57	0.5	0	0	1	0	0	25	36	44	28	30	17	32	21	23	0	0	0	1	0	0	42.9	58.2	1	1
1	7	1	57	5.6	0	0	0	1	0	35	45	41	34	31	18	31	15	23	1	0	0	0	0	0	40.7	57.1	1	1
1	8	1	54	8.1	1	1	1	0	0	42	35	44	31	37	18	43	22	20	0	1	0	0	1	0	56.4	50.6	1	1
1	9	2	57	6.4	0	0	0	0	1	36	48	31	26	40	8	20	20	30	1	0	0	0	0	1	47.3	56.2	0	1
1	10	2	75	5.2	0	0	0	0	1	33	46	49	29	23	16	33	26	19	0	1	0	0	0	0	54.5	51.3	0	0
1	11	1	73	5.3	0	0	0	1	0	33	48	45	19	24	14	27	21	25	0	1	0	0	0	0	42.3	49.6	1	1
1	12	1	56	0.8	0	0	1	0	0	24	40	42	35	33	9	26	21	17	0	1	0	0	0	0	47.6	53.5	1	1
1	13	1	69	4.6	1	0	0	1	0	34	50	53	33	39	17	33	23	16	1	0	0	0	0	0	48.3	51.2	1	1
1	14	1	59	4.3	0	1	1	0	0	33	52	54	30	34	17	36	26	19	0	1	0	0	0	0	50.4	56.5	0	1
1	15	1	66	4.9	1	0	0	1	0	33	54	39	30	24	16	35	22	23	0	1	0	0	0	0	52.2	59.9	1	1
1	16	2	51	5.7	1	0	0	0	1	36	44	43	38	29	13	24	28	24	1	0	0	0	0	0	45.4	60.7	0	1
1	17	1	60	7.2	1	1	0	1	0	40	50	47	29	33	9	23	26	18	0	1	0	0	0	0	53.9	49.6	1	1
1	18	1	57	5.1	0	0	1	0	0	35	37	51	34	40	14	26	26	21	0	1	0	0	0	0	56.3	56.4	1	1
1	19	2	59	7.1	1	0	0	0	1	37	36	41	27	36	10	34	20	22	1	0	0	0	0	0	51.7	50.8	1	1
1	20	1	62	1.7	0	0	1	0	0	26	31	49	37	36	13	25	15	20	1	0	0	0	0	0	46.9	56.7	1	1
1	21	2	67	10.1	1	1	0	0	1	44	38	34	27	29	12	29	23	29	0	1	0	0	1	0	47.5	45.9	0	1
1	22	1	65	7.3	0	1	0	1	0	38	42	42	37	25	13	43	23	18	0	1	0	0	0	0	54.1	47.8	1	1
1	23	1	66	6.9	1	0	1	0	0	39	43	54	26	40	7	38	25	22	1	0	0	0	0	1	47.9	60.3	0	1
1	24	1	75	6.5	1	0	0	1	0	36	45	43	30	35	16	40	20	21	0	0	1	0	0	0	55.1	58.9	1	1
1	25	1	69	8.5	1	1	1	0	0	40	35	40	24	30	22	30	23	26	1	0	0	0	1	0	45.1	58	0	1
1	26	1	65	2.8	0	0	0	1	0	30	41	31	30	30	22	32	21	26	1	0	0	0	0	0	46.4	57.4	0	0
1	27	1	62	8.6	1	1	1	0	0	41	41	33	29	29	13	28	28	21	0	1	0	0	0	0	47.7	59.5	1	1
1	28	1	58	5.2	0	1	1	0	0	34	58	40	36	30	19	36	22	15	1	0	0	0	0	0	43.4	57.8	1	1
1	29	2	61	7.2	1	0	0	0	1	38	40	41	35	34	18	30	18	24	0	1	0	0	0	0	47.8	59.1	0	1
1	30	1	74	2.9	0	0	0	1	0	29	37	42	25	21	18	20	29	21	1	0	0	0	0	0	50.2	46.2	1	1
1	31	2	68	2.9	0	0	0	0	1	31	41	38	30	32	15	31	26	23	1	0	0	0	0	0	45.2	48.7	0	0
1	32	1	57	4.7	1	0	0	1	0	34	47	42	26	33	12	29	23	26	0	1	0	0	0	0	47.7	67.6	1	1
1	33	1	73	5.9	1	0	0	1	0	35	38	47	29	29	13	36	22	17	1	0	0	0	0	0	49.5	51.8	1	1
1	34	1	63	1.7	0	0	1	0	0	26	47	44	35	33	11	22	24	20	0	1	0	0	0	0	42.5	47.5	1	1
1	35	1	62	0.5	0	0	0	1	0	25	39	42	32	37	15	34	25	21	1	0	0	0	0	0	50.6	55.6	1	1
1	36	1	71	5.2	1	0	0	1	0	34	45	39	32	42	11	34	25	21	0	1	0	0	0	0	46	47.7	0	1
1	37	1	53	4.4	0	0	0	1	0	33	57	45	29	26	13	42	29	19	1	0	0	0	0	0	51.5	50	0	1
1	38	2	70	8.3	1	1	0	0	1	42	41	43	26	41	16	34	25	21	0	1	0	0	0	0	49.1	54.8	1	1
1	39	2	69	3.8	0	0	0	0	1	31	48	38	35	24	12	28	22	22	1	0	0	0	0	0	51.7	46.3	1	1
1	40	2	66	7.5	1	0	0	0	1	39	41	39	26	31	14	33	21	23	0	1	0	0	0	0	47.4	58.9	1	1
1	41	1	74	4.8	0	0	0	1	0	34	42	34	25	33	9	23	22	16	0	1	0	0	0	0	46.6	50.7	0	0
1	42	1	61	5.7	1	0	1	0	0	35	52	39	22	28	19	36	28	20	0	0	1	0	0	0	46.8	51.4	1	1
1	43	1	61	4.5	0	1	0	1	0	22	35	44	29	32	12	38	20	11	1	0	0	0	0	0	43.1	55.2	0	1
1	44	1	69	3.8	0	0	0	1	0	33	53	39	20	31	12	28	27	21	1	0	0	0	0	0	41.1	48.2	1	1
1	45	1	56	2.9	0	0	0	1	0	30	48	38	25	28	16	29	16	21	0	1	0	0	0	1	44.1	59.3	0	1
1	46	2	73	3.1	0	0	0	0	1	29	43	39	28	39	11	34	26	18	1	0	0	0	0	0	50.6	56.6	0	1
1	47	1	74	8.6	1	1	0	0	1	29	48	47	34	22	11	46	15	18	0	1	0	0	0	0	50.7	63.6	1	1
1	48	1	72	9.1	1	1	1	0	0	42	56	47	31	29	15	20	11	21	0	1	0	0	1	0	61.5	50.2	0	1
1	49	1	72	1.2	0	0	0	1	0	43	47	38	27	28	19	25	23	22	0	1	0	0	0	0	53.9	54.9	1	1
1	50	2	61	2.2	0	0	0	0	1	25	47	29	42	34	18	22	25	20	1	0	0	0	0	0	64.2	54.8	0	1
1	51	1	72	1.1	0	0	0	1	0	27	42	41	26	35	13	40	17	15	1	0	0	0	0	0	39.3	48.5	1	1
1	52	1	69	2.7	0	0	1	0	0	25	35	38	30	36	18	34	18	17	1	0	0	0	0	0	44.6	56	0	1
1	53	1	59	6.4	0	1	0	1	0	29	42	35	25	28	21	34	26	20	0	1	0	0	0	0	52.6	50.4	1	1
1	54	1	64	5	0	0	0	1	0	37	40	41	30	30	18	35	23	17	1	0	0	0	0	0	49.1	55.6	0	1
1	55	1	71	3.3	0	0	1	0	0	34	41	48	38	26	21	23	15	30	0	1	0	0	0	0	51.9	49.8	1	1
1	56	1	60	6.3	0	0	0	1	0	30	45	39	27	23	18	32	25	21	1	0	0	0	0	0	42.8	51.7	0	0
1	57	1	59	5.3	0	0	1	0	0	36	47	41	31	25	12	37	27	23	0	0	1	0	0	0	47.6	48.9	1	1
1	58	1	54	6.1	0	0	0	1	0	34	47	35	33	31	20	29	25	20	1	0	0	0	0	0	36.7	51.6	1	1
1	59	1	61	6.7	0	0	1	0	0	35	41	33	24	28	19	29	19	22	0	1	0	0	0	0	48.4	54.6	1	1
1	60	2	56	9.5	1	1	0	0	1	36	49	52	31	32	14	31	26	16	1	0	0	0	1	0	40.1	50.6	1	1
0	61	1	69	3.1	0	0	1	0	0	30	46	41	18	28	12	30	22	20	1	0	0	0	0	0	48.8	41.1	1	1
0	62	2	66	0.4	1	0	0	0	1	31	49	37	30	33	10	22	21	16	0	1	0	0	0	1	43.9	50.8	1	1
0	63	2	72	2.2	0	0	0	0	1	35	46	38	22	35	11	31	18	15	1	0	0	0	0	0	49.3	45.7	0	0
0	64	1	53	5.7	1	0	1	0	0	36	42	36	28	24	9	25	21	13	1	0	0	0	0	0	49.4	46.2	1	1
0	65	2	61	5.2	1	0	0	0	1	21	42	36	28	35	13	18	19	20	0	1	0	0	0	1	51.6	51.2	0	0
0	66	1	53	3.1	0	1	0	1	0	32	36	40	35	33	14	27	17	12	1	0	0	0	1	0	49.1	45.4	1	1
0	67	1	70	3.6	1	0	1	0	0	33	38	38	18	13	10	29	16	17	1	0	0	0	1	0	51.3	60.8	0	0
0	68	2	38	7.8	1	1	0	0	1	25	43	37	23	24	10	34	14	15	0	1	0	0	1	0	54.3	48.5	1	1
0	69	1	69	5.1	1	0	1	0	0	33	36	38	20	27	9	24	15	15	1	0	0	0	0	0	47.8	55.4	1	1
0	70	1	61	1.1	0	0	0	1	0	24	59	45	22	24	12	28	26	14	0	1	0	0	0	1	54	51.2	1	1
0	71	1	73	6.2	1	0	1	0	0	26	33	36	29	29	12	33	14	16	1	0	0	0	0	0	47.8	44.9	1	1
0	72	1	68	6.3	1	1	0	1	0	33	34	40	19	24	13	30	18	12	1	0	0	0	1	0	57.5	46.4	0	0
0	73	1	55	3.6	0	0	1	0	0	26	29	37	32	35	10	18	27	16	0	1	0	0	0	0	50.3	55.3	1	1
0	74	1	75	8.4	1	0	1	0	0	27	37	48	26	21	14	24	13	17	0	0	1	0	0	1	41.3	41.5	0	0
0	75	1	72	4	0	0	1	0	0	25	45	38	26	27	13	32	18	14	1	0	0	0	0	0	43.8	57.2	1	1
0	76	2	69	5.4	0	0	0	0	1	27	40	44	27	21	12	44	16	19	0	1	0	0	0	1	53.2	49.6	0	0
0	77	1	70	5.9	1	0	1	0	0	31	42	34	29	28	17	38	17	14	0	0	1	0	0	0	46.8	50	1	1
0	78	1	67	6.7	1	1	1	0	0	29	39	31	28	21	7	30	18	15	1	0	0	0	1	0	43.7	54.8	1	1
0	79	2	67	3.1	0	0	0	1	0	33	41	40	20	24	12	27	16	13	0	1	0	0	0	0	49.1	58.9	0	0
0	80	1	49	2.7	1	0	1	0	0	41	47	36	26	26	13	26	18	15	0	1	0	0	0	1	48.2	51.2	1	1
0	81	1	75	5.3	0	0	0	1	0	26	40	38	26	32	14	21	14	15	0	1	0	0	0	1	49.1	39	1	1
0	82	1	73	6.7	1	1	1	0	0	30	44	36	26	29	13	28	16	17	0	0	1	0	1	0	48.9	49	0	1
0	83	2	75	3.4	0	0	0	0	1	29	39	33	25	31	17	22	22	15	0	1	0	0	0	0	54.2	52.4	1	1
0	84	2	75	4.4	0	0	0	0	1	20	34	51	18	24	12	35	17	20	0	1	0	0	0	0	48.8	55.3	0	1
0	85	1	72	8.3	1	1	1	0	0	32	33	26	27	35	11	29	24	15	1	0	0	0	1	0	49.2	45.6	1	1
0	86	1	68	1	0	0	0	1	0	34	40	38	21	21	12	26	17	15	0	0	1	0	0	0	47.8	44.7	1	1
0	87	2	70	6.5	1	0	0	0	1	29	43	40	19	36	12	33	30	23	0	1	0	0	0	0	49.6	60.5	1	1
0	88	1	71	6.2	1	0	0	1	0	27	49	34	29	25	12	28	19	13	1	0	0	0	0	0	47.1	56.6	0	0
0	89	2	66	5.9	1	0	0	0	1	32	42	32	32	34	12	30	21	12	0	0	0	1	0	1	46	55.9	1	1
0	90	1	61	4.2	0	0	1	0	0	27	44	36	31	28	15	22	18	19	0	1	0	0	0	0	55.1	51.2	1	1
0	91	1	73	4.3	0	0	0	1	0	23	48	28	19	30	5	27	18	12	0	0	1	0	0	0	63.1	51.9	0	0
0	92	1	62	5.6	0	0	0	1	0	30	37	40	26	34	14	28	18	9	1	0	0	0	0	1	47.7	54	1	1
0	93	1	69	1.1	0	0	0	1	0	30	36	27	26	28	12	29	21	17	0	1	0	0	0	0	43.8	42.7	0	0
0	94	2	74	1.7	0	0	0	0	1	26	42	46	30	29	14	22	14	20	0	1	0	0	0	0	45.2	52.1	1	1
0	95	2	58	6.6	1	0	0	1	0	30	32	45	22	31	8	24	17	13	0	1	0	0	0	0	44	50.9	1	1
0	96	2	60	4.5	0	0	0	0	1	41	36	27	24	26	12	17	20	14	0	1	0	0	0	0	48.6	51.2	1	1
0	97	1	71	3.1	0	0	0	1	0	22	37	38	23	28	8	29	14	18	0	1	0	0	0	0	49.7	54	0	0
0	98	1	60	6.9	1	0	0	1	0	33	27	45	25	25	6	32	16	17	0	0	0	1	0	0	36.1	51.2	0	0
0	99	1	73	5.6	0	0	0	1	0	20	50	33	28	28	8	14	15	18	0	1	0	0	0	0	50.1	53.7	1	1
0	100	2	71	7.6	1	1	0	0	1	32	44	24	30	24	13	30	24	13	1	0	0	0	1	0	49.7	43.5	1	1
0	101	2	60	5.7	0	0	0	0	1	32	43	38	33	29	12	19	11	20	0	0	1	0	0	1	39.8	45.8	1	1
0	102	1	56	6.7	0	0	1	0	0	33	39	33	19	21	13	30	21	17	0	1	0	0	0	0	53.4	57.3	1	1
0	103	1	66	7.9	1	1	0	1	0	35	46	37	22	25	17	21	18	20	0	1	0	0	1	0	51.9	58.5	1	1
0	104	1	60	6.5	0	0	0	1	0	28	34	33	25	27	12	27	14	20	0	0	1	0	0	0	43.7	51.2	0	0
0	105	1	67	4.9	0	0	1	0	0	30	30	44	31	22	19	26	22	15	1	0	0	0	0	0	51.2	53.1	1	1
0	106	2	59	6.3	1	1	0	0	1	40	34	44	28	27	12	21	14	21	0	1	0	0	1	0	46.2	56.2	1	1
0	107	1	60	5.4	0	0	0	1	0	28	36	37	25	29	12	38	16	15	0	1	0	0	0	0	45.2	55.6	0	0
0	108	1	60	6.3	0	0	0	1	0	26	38	37	27	33	12	33	22	18	0	1	0	0	0	0	52.7	51.2	0	0
0	109	1	57	0.5	0	0	1	0	0	21	32	41	22	23	13	29	21	16	0	0	0	1	0	0	48.1	54.1	1	1
0	110	1	53	9.1	1	1	0	1	0	29	46	39	22	28	13	23	11	16	0	1	0	0	1	0	43.4	47.9	0	0
0	111	1	68	2.1	0	0	0	1	0	23	40	38	24	29	13	26	23	15	1	0	0	0	0	0	49.1	51.2	0	0
0	112	2	50	3.6	0	0	0	0	1	18	33	35	30	35	13	25	13	16	0	0	1	0	0	1	53.3	45.3	1	1
0	113	2	71	2.8	0	0	0	0	1	22	34	38	26	18	11	38	16	18	0	1	0	0	0	0	56.8	49.6	0	0
0	114	2	55	4.1	0	0	0	0	1	31	49	35	27	27	21	27	24	16	1	0	0	0	0	1	60.4	56.1	1	1
0	115	1	60	3.4	0	0	1	0	0	24	45	39	28	22	14	27	18	21	0	0	1	0	0	0	39.8	64.7	0	0
0	116	1	75	6.2	0	0	0	1	0	20	33	38	20	29	18	34	17	16	1	0	0	0	0	0	45.4	50.9	0	0
0	117	1	57	7.5	1	1	0	1	0	25	41	38	27	29	9	30	23	22	1	0	0	0	1	0	49.1	48.2	1	1
0	118	1	72	6.5	0	0	1	0	0	28	37	44	26	31	14	29	20	14	0	0	0	1	0	0	51.8	51.2	0	0
0	119	1	66	6	0	0	0	1	0	30	33	44	19	26	16	15	16	17	0	0	1	0	0	0	48.2	60.2	1	1
0	120	1	69	6.8	1	1	1	0	0	31	47	48	27	24	12	21	17	15	1	0	0	0	1	0	58.8	45.2	1	1
